# Supplementary material for: The Augmented Cytopathologist: A Conceptual Exploratory Narrative Review on Immersive and Vision–Language Models Tools in Digital Pathology
Source: J Imaging. 2026 Feb 26;12(3):100. doi: 10.3390/jimaging12030100 (PMC13027800; doi:10.3390/jimaging12030100)
Supplement: Supplementary file 1 [file jimaging-12-00100-s001.zip]

Archive with 1 entries (1 files):
- jimaging-4017949-supplementary.pdf
